# Supplementary material for: Genes associated with cellular senescence as diagnostic markers of major depressive disorder and their correlations with immune infiltration
Source: Front Psychiatry. 2024 May 31;15:1372386. doi: 10.3389/fpsyt.2024.1372386 (PMC11179437; doi:10.3389/fpsyt.2024.1372386)
Supplement: Supplementary file 2 [file Table_1.xlsx]

## Sheet: Sheet1
Sample_geo_accession	Sample_source_name_ch1	Sample_organism_ch1	Sample_characteristics_ch1	Sample_characteristics_ch1	gender	age	Sample_title	groups
GSM6058641	human blood of heathy controls	Homo sapiens	tissue: whole blood	subject status: heathy controls	male	48	Peripheral Blood-healthy controls-13c-004	Control
GSM6058642	human blood of heathy controls	Homo sapiens	tissue: whole blood	subject status: heathy controls	male	33	Peripheral Blood-healthy controls-13c-006	Control
GSM6058643	human blood of heathy controls	Homo sapiens	tissue: whole blood	subject status: heathy controls	male	43	Peripheral Blood-healthy controls-13c-035	Control
GSM6058644	human blood of heathy controls	Homo sapiens	tissue: whole blood	subject status: heathy controls	male	24	Peripheral Blood-healthy controls-13c-143	Control
GSM6058645	human blood of heathy controls	Homo sapiens	tissue: whole blood	subject status: heathy controls	male	24	Peripheral Blood-healthy controls-13c-181	Control
GSM6058646	human blood of heathy controls	Homo sapiens	tissue: whole blood	subject status: heathy controls	male	45	Peripheral Blood-healthy controls-13c-231	Control
GSM6058647	human blood of heathy controls	Homo sapiens	tissue: whole blood	subject status: heathy controls	male	36	Peripheral Blood-healthy controls-13c-262	Control
GSM6058648	human blood of heathy controls	Homo sapiens	tissue: whole blood	subject status: heathy controls	male	59	Peripheral Blood-healthy controls-13c-277	Control
GSM6058649	human blood of heathy controls	Homo sapiens	tissue: whole blood	subject status: heathy controls	male	51	Peripheral Blood-healthy controls-13c-278	Control
GSM6058650	human blood of heathy controls	Homo sapiens	tissue: whole blood	subject status: heathy controls	male	51	Peripheral Blood-healthy controls-13c-287	Control
GSM6058651	human blood of heathy controls	Homo sapiens	tissue: whole blood	subject status: heathy controls	female	26	Peripheral Blood-healthy controls-13c-071	Control
GSM6058652	human blood of heathy controls	Homo sapiens	tissue: whole blood	subject status: heathy controls	female	25	Peripheral Blood-healthy controls-13c-087	Control
GSM6058653	human blood of heathy controls	Homo sapiens	tissue: whole blood	subject status: heathy controls	female	24	Peripheral Blood-healthy controls-13c-088	Control
GSM6058654	human blood of heathy controls	Homo sapiens	tissue: whole blood	subject status: heathy controls	female	26	Peripheral Blood-healthy controls-13c-210	Control
GSM6058655	human blood of heathy controls	Homo sapiens	tissue: whole blood	subject status: heathy controls	female	43	Peripheral Blood-healthy controls-13c-241	Control
GSM6058656	human blood of heathy controls	Homo sapiens	tissue: whole blood	subject status: heathy controls	female	32	Peripheral Blood-healthy controls-13c-251	Control
GSM6058657	human blood of heathy controls	Homo sapiens	tissue: whole blood	subject status: heathy controls	female	32	Peripheral Blood-healthy controls-13c-255	Control
GSM6058658	human blood of heathy controls	Homo sapiens	tissue: whole blood	subject status: heathy controls	female	39	Peripheral Blood-healthy controls-13c-202	Control
GSM6058659	human blood of heathy controls	Homo sapiens	tissue: whole blood	subject status: heathy controls	female	41	Peripheral Blood-healthy controls-13c-184	Control
GSM6058660	human blood of heathy controls	Homo sapiens	tissue: whole blood	subject status: heathy controls	female	43	Peripheral Blood-healthy controls-13c-201	Control
GSM6058661	human blood of MDD patients	Homo sapiens	tissue: whole blood	subject status: MDD patients	male	52	Peripheral Blood-MDD patients-YJ-27	MDD
GSM6058662	human blood of MDD patients	Homo sapiens	tissue: whole blood	subject status: MDD patients	male	24	Peripheral Blood-MDD patients-YJ-33	MDD
GSM6058663	human blood of MDD patients	Homo sapiens	tissue: whole blood	subject status: MDD patients	male	43	Peripheral Blood-MDD patients-YJ-57	MDD
GSM6058664	human blood of MDD patients	Homo sapiens	tissue: whole blood	subject status: MDD patients	female	43	Peripheral Blood-MDD patients-YJ-10	MDD
GSM6058665	human blood of MDD patients	Homo sapiens	tissue: whole blood	subject status: MDD patients	female	53	Peripheral Blood-MDD patients-YJ-23	MDD
GSM6058666	human blood of MDD patients	Homo sapiens	tissue: whole blood	subject status: MDD patients	female	44	Peripheral Blood-MDD patients-YJ-30	MDD
GSM6058667	human blood of MDD patients	Homo sapiens	tissue: whole blood	subject status: MDD patients	female	22	Peripheral Blood-MDD patients-YJ-59	MDD
GSM6058668	human blood of MDD patients	Homo sapiens	tissue: whole blood	subject status: MDD patients	female	36	Peripheral Blood-MDD patients-YJ-11	MDD
GSM6058669	human blood of MDD patients	Homo sapiens	tissue: whole blood	subject status: MDD patients	male	32	Peripheral Blood-MDD patients-YJ-05	MDD
GSM6058670	human blood of MDD patients	Homo sapiens	tissue: whole blood	subject status: MDD patients	male	45	Peripheral Blood-MDD patients-YJ-06	MDD
GSM6058671	human blood of MDD patients	Homo sapiens	tissue: whole blood	subject status: MDD patients	male	47	Peripheral Blood-MDD patients-YJ-19	MDD
GSM6058672	human blood of MDD patients	Homo sapiens	tissue: whole blood	subject status: MDD patients	male	25	Peripheral Blood-MDD patients-YJ-52	MDD
GSM6058673	human blood of MDD patients	Homo sapiens	tissue: whole blood	subject status: MDD patients	male	54	Peripheral Blood-MDD patients-YJ-64	MDD
GSM6058674	human blood of MDD patients	Homo sapiens	tissue: whole blood	subject status: MDD patients	female	47	Peripheral Blood-MDD patients-YJ-14	MDD
GSM6058675	human blood of MDD patients	Homo sapiens	tissue: whole blood	subject status: MDD patients	female	25	Peripheral Blood-MDD patients-YJ-18	MDD
GSM6058676	human blood of MDD patients	Homo sapiens	tissue: whole blood	subject status: MDD patients	female	28	Peripheral Blood-MDD patients-YJ-20	MDD
GSM6058677	human blood of MDD patients	Homo sapiens	tissue: whole blood	subject status: MDD patients	female	52	Peripheral Blood-MDD patients-YJ-26	MDD
GSM6058678	human blood of MDD patients	Homo sapiens	tissue: whole blood	subject status: MDD patients	female	33	Peripheral Blood-MDD patients-YJ-39	MDD
GSM6058679	human blood of MDD patients	Homo sapiens	tissue: whole blood	subject status: MDD patients	male	30	Peripheral Blood-MDD patients-YJ-04	MDD
GSM6058680	human blood of MDD patients	Homo sapiens	tissue: whole blood	subject status: MDD patients	male	51	Peripheral Blood-MDD patients-YJ-09	MDD
