# Supplementary material for: Genes associated with cellular senescence as diagnostic markers of major depressive disorder and their correlations with immune infiltration
Source: Front Psychiatry. 2024 May 31;15:1372386. doi: 10.3389/fpsyt.2024.1372386 (PMC11179437; doi:10.3389/fpsyt.2024.1372386)
Supplement: Supplementary file 3 [file Table_2.xlsx]

## Sheet: Sheet1
ID	Sample_title	groups	Sample_channel_count	Sample_source_name_ch1	Sample_organism_ch1	Sample_characteristics_ch1	Sample_characteristics_ch1	Sample_characteristics_ch1
GSM1276037	NC2	Control	1	demographically-matched controls	Homo sapiens	blood: peripheral blood	average age: 41.42 ± 9.72	gender: 6 female/6 male
GSM1276038	NC3	Control	1	demographically-matched controls	Homo sapiens	blood: peripheral blood	average age: 41.42 ± 9.72	gender: 6 female/6 male
GSM1276039	NC4	Control	1	demographically-matched controls	Homo sapiens	blood: peripheral blood	average age: 41.42 ± 9.72	gender: 6 female/6 male
GSM1276040	NC5	Control	1	demographically-matched controls	Homo sapiens	blood: peripheral blood	average age: 41.42 ± 9.72	gender: 6 female/6 male
GSM1276041	NC6	Control	1	demographically-matched controls	Homo sapiens	blood: peripheral blood	average age: 41.42 ± 9.72	gender: 6 female/6 male
GSM1276042	NC7	Control	1	demographically-matched controls	Homo sapiens	blood: peripheral blood	average age: 41.42 ± 9.72	gender: 6 female/6 male
GSM1276043	NC8	Control	1	demographically-matched controls	Homo sapiens	blood: peripheral blood	average age: 41.42 ± 9.72	gender: 6 female/6 male
GSM1276044	NC9	Control	1	demographically-matched controls	Homo sapiens	blood: peripheral blood	average age: 41.42 ± 9.72	gender: 6 female/6 male
GSM1276045	NC10	Control	1	demographically-matched controls	Homo sapiens	blood: peripheral blood	average age: 41.42 ± 9.72	gender: 6 female/6 male
GSM1276046	NC11	Control	1	demographically-matched controls	Homo sapiens	blood: peripheral blood	average age: 41.42 ± 9.72	gender: 6 female/6 male
GSM1276047	NC12	Control	1	demographically-matched controls	Homo sapiens	blood: peripheral blood	average age: 41.42 ± 9.72	gender: 6 female/6 male
GSM1276026	ND 1	MDD	1	the patient in the first edisode of MDD	Homo sapiens	blood: peripheral blood	average age: 43.17 ± 8.66	gender: 5 female/5 male
GSM1276027	ND 2	MDD	1	the patient in the first edisode of MDD	Homo sapiens	blood: peripheral blood	average age: 43.17 ± 8.66	gender: 5 female/5 male
GSM1276028	ND 3	MDD	1	the patient in the first edisode of MDD	Homo sapiens	blood: peripheral blood	average age: 43.17 ± 8.66	gender: 5 female/5 male
GSM1276029	ND 4	MDD	1	the patient in the first edisode of MDD	Homo sapiens	blood: peripheral blood	average age: 43.17 ± 8.66	gender: 5 female/5 male
GSM1276030	ND 5	MDD	1	the patient in the first edisode of MDD	Homo sapiens	blood: peripheral blood	average age: 43.17 ± 8.66	gender: 5 female/5 male
GSM1276031	ND 6	MDD	1	the patient in the first edisode of MDD	Homo sapiens	blood: peripheral blood	average age: 43.17 ± 8.66	gender: 5 female/5 male
GSM1276032	ND 7	MDD	1	the patient in the first edisode of MDD	Homo sapiens	blood: peripheral blood	average age: 43.17 ± 8.66	gender: 5 female/5 male
GSM1276033	ND 8	MDD	1	the patient in the first edisode of MDD	Homo sapiens	blood: peripheral blood	average age: 43.17 ± 8.66	gender: 5 female/5 male
GSM1276034	ND 9	MDD	1	the patient in the first edisode of MDD	Homo sapiens	blood: peripheral blood	average age: 43.17 ± 8.66	gender: 5 female/5 male
GSM1276035	ND 10	MDD	1	the patient in the first edisode of MDD	Homo sapiens	blood: peripheral blood	average age: 43.17 ± 8.66	gender: 5 female/5 male
GSM1276036	NC1	Control	1	demographically-matched controls	Homo sapiens	blood: peripheral blood	average age: 41.42 ± 9.72	gender: 6 female/6 male
